# Supplementary material for: A Review of Disparities and Unmet Newborn Screening Needs over 33 Years in a Cohort of Mexican Patients with Inborn Errors of Intermediary Metabolism
Source: Int J Neonatal Screen. 2023 Oct 19;9(4):59. doi: 10.3390/ijns9040059 (PMC10594536; doi:10.3390/ijns9040059)
Supplement: Supplementary file 1 [file IJNS-09-00059-s001.zip]

Archive with 1 entries (1 files):
- IJNS-2598204-supplementary.xlsx
