# Supplementary material for: A Review of Disparities and Unmet Newborn Screening Needs over 33 Years in a Cohort of Mexican Patients with Inborn Errors of Intermediary Metabolism
Source: Int J Neonatal Screen. 2023 Oct 19;9(4):59. doi: 10.3390/ijns9040059 (PMC10594536; doi:10.3390/ijns9040059)
Supplement: Supplementary file 1 [file IJNS-09-00059-s001.zip › IJNS-2598204-supplementary.xlsx]

## Sheet: Table S1 (states)
Table S1. Geographical Origin of Patients with Inborn Errors of Intermediary Metabolism in Mexico.
Mexican state	Population 2020 (millions)*	Total of patients	Hyperphenylalaninemia / Phenylketonuria	Methylmalonic aciduria	Maple syrup urine disease	Galactosemia	Propionic acidemia	3-Methylcrotonyl-CoA Carboxylase deficiency	Isovaleric acidemia	Homocystinuria	Fatty acid oxidation disorders	Citrullinemia	Tyrosinemia Type I	Cystinosis	Ornithine transcarbamylase deficiency	Argininemia	Tetrahydrobiopterin Deficiency	Glutaric acidemia type 1	3-hydroxy-3-methylglutaric aciduria	Glycogen storage disease	Lactic acidemias and other mitochondrial disorders	Biotinidase deficiency	Multiple carboxylase deficiency	Beta-ketothiolase deficiency	Argininosuccinic aciduria	Lipoprotein lipase deficiency	Methionine adenosyltransferase I / III deficiency	N-acetyl aspartic aciduria (Canavan disease)	Gyrate atrophy of choroid and retina	2-methyl-3-hydroxybutyryl Co-A dehydrogenase deficiency	3-Methylglutaconic aciduria	Glycine encephalopathy	Ethylmalonic encephalopathy	Alkaptonuria	Succinyl CoA:3-oxoacid CoA transferase deficiency	Tyrosinemia type 3	Glycerol kinase deficiency	Hartnup disease	2-hydroxyglutaric aciduria	MTHFR deficiency	Hyper-β-alaninemia	Glucose-galactose malabsorption
Aguascalientes	1.4	14	3	5	1	4															1
Baja California	3.7	2	2
Baja California Sur	0.79	5	0	1	2	1			1
Campeche	0.92	3	0					2																			1
CDMX	9.2	179	39	20	6	19	12		7	4	7	4	5	4	10	7		1	3	6	3	4	2	1	2	2	4			2		2			1		1			1
Chiapas	5.5	16	2		6	1	1	2								1	1		1			1
Chihuahua	3.7	20	7	2	1		2			1	3	1			1			1													1
Coahuila	3.1	2	2	0
Colima	0.73	3	1			1							1
Durango	1.8	6	3	1	1																	1
Estado de México	16.9	117	19	15	10	13	1	1	4	3	2	4	5	6	4	7	3	1	3	2	2		1	1		2		3			2						1	1	1
Guanajuato	6.1	49	12	13	6	2	1		2	3	1		2		1	1		1	2				1					1
Guerrero	3.5	26	3	4	2	4	1	1			4	1	1	1			1	1	1		1
Hidalgo	3	46	6	10	4	4	1	2	2	1		1	2	6		2	1								2							1	1
Jalisco	8.3	49	29	1	1	4	5		1		1				2			1			2			1											1
Michoacán	4.7	34	7	2	5	3	3		1	3					1			1		1	1		2						2					2
Morelos	1.9	12		1		2	1		1	1			2		2			1						1
Nayarit	1.2	4	2		2
Nuevo León	5.7	12	5		3						1						2		1
Oaxaca	4.1	31	1	10	3		2		2		3	1	1	1			1	1		1	1		1										1								1
Puebla	6.5	30	6	1	4		3	1		1	1	2	1	1	1		1			3	2			1	1
Querétaro	2.3	32	12	2	2	1	2		2		1	2		1			1	1		1		1	1													2
Quintana Roo	1.8	7	1			1			1		1	1						2
San Luis Potosí	2.8	13	2	4	2				1					2					1						1
Sinaloa	3	18	2	4	6			1		2	1						2
Sonora	2.9	11	5	1	2				1																	2
Tabasco	2.4	68	3	2	4	2	2	25	2	2		4	1			5	5	2	2			2		1	1		1			1												1
Tamaulipas	3.5	10	1	3		2		1	2						1
Tlaxcala	1.3	7		2	1		1					1			1				1
Veracruz	8	37	13	2	1	6	4	1	1	1		1	2	2			1					1		1
Yucatán	2.3	15	2	2	2	3	1											3	1														1
Zacatecas	1.6	10	4	2	1		1		1														1
Sin dato		36	1	9	2	6			1	5	1	2	2							1		1		1		1		2	1
	*According to INEGI.org.mx

## Sheet: Table S2 (genetic testing)
Table S2. Number of Studied Patients with Inborn Errors of Intermediary Metabolism who had genetic testing.
				Funding of the molecular study test
	Patients	Total of patients with molecular study	Percent of patients with molecular study	By our institution*	By other institution**
Disorder	n = 924	n= 309	33.4416	n = 236	n= 73
Hyperphenylalaninemia/Phenylketonuria	195	155	79.4872	155
Methylmalonic aciduria	119	24	20.1681	20	4
Maple syrup urine disease	80	3	3.75		3
Galactosemia	79	17	21.519	17
Propionic acidemia	44	5	11.3636		5
3-Methylcrotonyl-CoA Carboxylase 1 deficiency	37	5	13.5135		5
Isovaleric acidemia	33	15	45.4545		15
Fatty acid oxidation disorders	27	5	18.5185		5
Homocystinuria	27	2	7.40741		2
Tyrosinemia Type I	25	9	36	8	1
Citrullinemia Type I	25	1	4		1
Cystinosis	24	17	70.8333	17
Ornithine transcarbamylase deficiency	24	4	16.6667		4
Argininemia	23	2	8.69565		2
Tetrahydrobiopterin Deficiencies	19	19	100	19
Glutaric acidemia type 1	17	1	5.88235		1
3-hydroxy-3-methylglutaric aciduria	16	2	12.5		2
Glycogen storage disease	15	6	40		6
Lactic acidemias and other mitochondrial disorders	13	1	7.69231		1
Biotinidase deficiency	11	1	9.09091		1
Multiple carboxylase deficiency	9	1	11.1111		1
Beta-ketothiolase deficiency	8	0	0		0
Argininosuccinic aciduria	7	3	42.8571		3
Lipoprotein lipase deficiency	7	1	14.2857		1
Hypermethioninemia, isolated persistent	6	2	33.3333		2
Canavan disease	6	0	0		0
Gyrate atrophy of choroid and retina	3	2	66.6667		2
3-Methylglutaconic aciduria	3	1	33.3333		1
Glycine encephalopathy	3	1	33.3333		1
2-methyl-3-hydroxybutyryl Co-A dehydrogenase deficiency	3	0	0		0
Ethylmalonic encephalopathy	3	0	0		0
Tyrosinemia type 3	2	2	100		2
Alkaptonuria	2	0	0		0
Glycerol kinase deficiency	2	0	0		0
Succinyl CoA:3-oxoacid CoA transferase deficiency	2	0	0		0
Glucose-galactose malabsorption	1	1	100		1
MTHFR deficiency	1	1	100		1
D-2-hydroxyglutaric aciduria	1	0	0		0
Hartnup	1	0	0		0
Hyper β-alaninemia	1	0	0		0
* Sanger sequencing ** Panel or WES

## Sheet: Table S3 (treatment)
Table S3. Main Current Treatments available for Patients with Inborn Errors of Intermediary Metabolism.
Disease	Current conventional pharmacological treatment worldwide (excluding gene therapy and other experimental therapies)	Treatments currently available in Mexico
3-hydroxy-3-methylglutaric aciduria	Leucine-restricted diet and L-carnitine supplementation.	Yes
3-Methylcrotonyl-CoA Carboxylase deficiency	L-carnitine supplementation, biotin supplementation, leucine-restricted diet. Treatment is not necessary for asymptomatic patients.	Yes
3-Methylglutaconic aciduria	L-carnitine supplementation and symptomatic treatment.	Yes
Alkaptonuria	Low protein diet, nitisinone, symptomatic treatment.	Yes
Argininemia	Protein-restricted diet, sodium benzoate, sodium phenylbutyrate.	Yes
Argininosuccinic aciduria	Protein-restricted diet, sodium benzoate and L-arginine supplementation.	Yes
Beta-ketothiolase deficiency	L-carnitine supplementation, isoleucine-restricted diet, avoid fasting.	Yes
Biotinidase deficiency	Biotin supplementation	Yes
Citrullinemia	Protein-restricted diet, sodium benzoate, sodium phenylbutyrate and L-arginine supplementation.	Yes
Cystinosis	Cysteamine.	Yes
Fatty acid oxidation disorders	Long-chain fatty acid restricted diet, medium chain fatty acid and triheptanoin supplementation, avoid fasting.	Yes
Galactosemia	Galactose-restricted diet.	Yes
Glucose-galactose malabsorption	Glucose and galactose-restricted diet.	Yes
Glutaric acidemia type 1	Lysine and tryptophane-restricted diet and L-carnitine supplementation	Yes
Glycine encephalopathy	Sodium benzoate, dextromethorphan, oral ketamine, benzodiazepines, symptomatic treatment.	Yes
Glycogen storage disease	Continuous complex carbohydrate intake (uncooked cornstarch and Glycosade™). In glycogen storage disease type 1, avoid fructose, sucrose and galactose, calcium and multivitamin supplementation. In glycogen storage disease type III, high protein diet.	Glycosade™ is not available in Mexico
Gyrate atrophy of choroid and retina	Arginine-restricted diet, pyridoxine and proline supplementation.	Yes
Hartnup	Nicotinamide or niacin supplementation.	Yes
Hyper β-alaninemia	Symptomatic treatment, oral pyridoxine may be helpful.	Yes
Homocystinuria	For pyridoxine responsive patients: pyridoxine supplementation in pharmacological doses, folic acid and vitamin B12 supplements. In pyridoxine nonresponsive individuals: methionine-restricted diet, pyridoxine, folic acid, vitamin B12 and betaine anhydrous supplementation.	Yes
Hyperphenylalaninemia/Phenylketonuria	Phenylalanine-restricted diet, sapropterin, sepiapterin for the responsive forms, enzyme substitution (pegvaliase).	Pegvaliase and sepiapterin are not available yet
Isovaleric acidemia	Leucine-restricted diet, L-carnitine and glycine supplementation.	Yes
Lactic acidemias and other mitochondrial disorders	Biotin, thiamine, riboflavin, and coenzyme Q10 supplementation.	Yes
Lipoprotein lipase deficiency	Long-chain fatty acid restricted diet, medium chain fatty acid supplementation.	Yes
Maple syrup urine disease	Branched-chain amino acid-restricted diet.	Yes
Methionine adenosyltransferase I/III deficiency	Methionine-restricted diet if methionine is >800 umol/l and symptomatic treatment	Yes
Methylmalonic aciduria	Protein-restricted diet, vitamin B12 supplementation, L-carnitine supplementation, carglumic acid.	Yes
MTHFR deficiency	Betaine, riboflavin, hydroxocobalamin and folinic acid supplementation.	Yes
Multiple carboxylase deficiency	Biotin supplementation	Yes
Ornithine transcarbamylase deficiency	Protein-restricted diet, sodium benzoate, L-arginine and L-citrulline supplementation.	Yes
Propionic acidemia	Protein-restricted diet, L-carnitine supplementation, carglumic acid.	Yes, except carglumic acid.
Succinyl CoA:3-oxoacid CoA transferase deficiency	Avoid fasting, fat-restricted diet, L-carnitine supplementation.	Yes
Tetrahydrobiopterin Deficiencies	Oral doses of synthetic tetrahydrobiopterin and replacement therapy with neurotransmitters precursors 5-hydroxytryptophan, L-dopa and carbidopa.	Yes
Tyrosinemia type 3	Tyrosine and phenylalanine restricted diet.	Yes
Tyrosinemia Type I	Nitisinone with tyrosine-restricted diet.	Yes
2-hydroxyglutaric aciduria	Symptomatic treatment.	Yes
2-methyl-3-hydroxybutyryl Co-A dehydrogenase deficiency	Symptomatic treatment.	Yes
Ethylmalonic encephalopathy	Symptomatic treatment.	Yes
Glycerol kinase deficiency	Symptomatic treatment.	Yes
N-acetyl aspartic aciduria (Canavan disease)	Symptomatic treatment.	Yes
